# Supplementary material for: Systematic analysis of proton pump inhibitors-related adverse reactions using the FDA adverse event reporting system database
Source: PLoS One. 2026 Feb 2;21(2):e0340684. doi: 10.1371/journal.pone.0340684 (PMC12863694; doi:10.1371/journal.pone.0340684)
Supplement: S1 Table — (XLSX) [file pone.0340684.s001.xlsx]

## Sheet: SOC
SOC （System Organ Class）	Esomeprazole	Lansoprazole	Dexlansoprazole	Omeprazole	Pantoprazole	Rabeprazole
Renal and urinary disorders	53399	39743	5050	15200	20699	1432
Gastrointestinal disorders	44297	8665	2514	21474	13475	1406
Injury, poisoning and procedural complications	32260	5630	1369	10208	4663	369
General disorders and administration site conditions	31018	7611	2321	19118	12752	1253
Musculoskeletal and connective tissue disorders	15660	1966	558	6303	4272	511
Nervous system disorders	12418	3516	825	10800	6416	782
Respiratory, thoracic and mediastinal disorders	9880	2104	651	5445	4527	529
Psychiatric disorders	9209	2060	425	7352	3853	335
Investigations	8491	2705	479	6566	6348	614
Metabolism and nutrition disorders	6440	2650	198	7345	4658	481
Infections and infestations	6302	1990	334	3181	3564	327
Skin and subcutaneous tissue disorders	5470	3605	490	7007	5609	868
Cardiac disorders	4901	1775	287	2828	2669	274
Blood and lymphatic system disorders	4472	1571	90	2275	2809	236
Neoplasms benign, malignant and unspecified (incl cysts and polyps)	3552	1170	174	1182	1159	107
Vascular disorders	3246	1047	156	2002	1862	186
Eye disorders	2739	790	156	1845	1201	105
Endocrine disorders	2057	327	31	886	540	60
Hepatobiliary disorders	1984	1027	57	1275	1960	211
Immune system disorders	1857	850	162	1498	1388	127
Surgical and medical procedures	1485	1835	271	452	339	39
Ear and labyrinth disorders	1026	194	82	693	418	54
Reproductive system and breast disorders	698	308	42	760	345	56
Pregnancy, puerperium and perinatal conditions	250	106	2	365	330	38
Congenital, familial and genetic disorders	241	126	7	445	340	16
