# Supplementary material for: Systematic analysis of proton pump inhibitors-related adverse reactions using the FDA adverse event reporting system database
Source: PLoS One. 2026 Feb 2;21(2):e0340684. doi: 10.1371/journal.pone.0340684 (PMC12863694; doi:10.1371/journal.pone.0340684)
Supplement: S2 Table — (XLSX) [file pone.0340684.s002.xlsx]

## Sheet: sheet1
years	Esomeprazole	Lansoprazole	Dexlansoprazole	Omeprazole	Pantoprazole	Rabeprazole
2004	233	193		408	209	108
2005	254	121		385	224	96
2006	248	99		352	243	98
2007	1149	103		374	175	106
2008	1280	113		587	273	74
2009	1736	163	71	1190	224	130
2010	1976	368	89	1205	833	140
2011	5718	345	86	1326	547	164
2012	12997	419	76	1761	762	162
2013	3552	631	56	1558	780	116
2014	3430	537	102	1884	830	178
2015	3401	759	255	2219	863	187
2016	2919	1485	365	2445	1099	163
2017	1980	789	252	2138	1131	129
2018	5188	5374	1045	2843	4319	885
2019	10390	7310	1537	4623	6779	222
2020	4350	2575	491	3950	3103	172
2021	3653	2371	451	3112	2568	174
2022	2043	1633	520	2302	2560	164
2023	1449	1119	283	2243	1742	231
2024	1492	954	203	1878	1952	201
