# Supplementary material for: Systematic analysis of proton pump inhibitors-related adverse reactions using the FDA adverse event reporting system database
Source: PLoS One. 2026 Feb 2;21(2):e0340684. doi: 10.1371/journal.pone.0340684 (PMC12863694; doi:10.1371/journal.pone.0340684)
Supplement: S3 Table — (XLSX) [file pone.0340684.s003.xlsx]

## Sheet: time
	Esomeprazole	Lansoprazole	Dexlansoprazole	Omeprazole	Pantoprazole	Rabeprazole
0-30	0.5878	0.6384	0.6794	0.6812	0.7253	0.6912
31-60	0.0506	0.0816	0.0721	0.0579	0.0663	0.065
61-90	0.0244	0.029	0.0382	0.0246	0.0223	0.0338
91-120	0.0149	0.0215	0.0162	0.0237	0.0114	0.0252
121-150	0.0117	0.0128	0.0162	0.0133	0.0107	0.0121
151-180	0.0089	0.0097	0.0132	0.0113	0.0085	0.0147
181-360	0.0397	0.0372	0.0309	0.0411	0.0347	0.0356
＞360	0.2619	0.1698	0.1338	0.1468	0.1208	0.1223
